# Supplementary material for: Serial Cardiac Magnetic Resonance Imaging in Patients with Mitral Valve Prolapse—A Single-Center Retrospective Registry
Source: J Clin Med. 2024 May 2;13(9):2669. doi: 10.3390/jcm13092669 (PMC11084857; doi:10.3390/jcm13092669)
Supplement: Supplementary file 1 [file jcm-13-02669-s001.zip]

Archive with 1 entries (1 files):
- jcm-2944763-supplementary.pdf
